# Supplementary material for: TMX4-driven LINC complex disassembly and asymmetric autophagy of the nuclear envelope upon acute ER stress
Source: Nat Commun. 2023 Jun 13;14:3497. doi: 10.1038/s41467-023-39172-3 (PMC10264389; doi:10.1038/s41467-023-39172-3)
Supplement: Supplementary file 10 — Source Data [file 41467_2023_39172_MOESM10_ESM.xlsx]

## Sheet: Fig. 1L
STEADY STATE	STRESS	RECOVERY (5H)	RECOVERY (48H)
16.193	35.416	1.644	11.865
15.598	36.059	1.644	14.561
20.069	36.764	2.325	13.681
19.174	37.093	3.288	17.315
18.382	37.492	3.288	16.381
16.767	37.958	1.644	20.349
16.523	38.488	1.644	19.305
16.441	39.081	1.644	18.291
15.511	39.459	3.288	20.752
14.706	39.459	1.644	21.841
20.601	39.459	3.288	20.951
19.866	39.459	1.644	21.841
21.055	39.459	3.676	20.951
20.069	39.459	4.65	21.108
20.926	39.459	1.644	20.349
22.12	39.459	1.644	20.752
22.12	39.081	5.928	20.103
21.055	38.698	6.577	20.349
19.798	38.383	6.779	19.645
21.055	37.851	7.353	20.021
22.12	36.947	8.221	19.132
19.798	36.059	9.301	19.305
19.798	34.683	1.644	18.561
20.069	34.877	10.528	17.879
20.601	35.148	11.856	18.291
21.374	35.492	1.644	17.505
20.601	35.909	1.644	17.879
20.069	36.395	12.841	18.427
19.798	30.227	2.325	17.879
19.798	30.891	13.951	18.291
19.798	31.626	2.325	17.505
19.798	32.427	15.158	17.879
19.798	33.291	2.325	17.267
20.069	33.895	16.193	16.481
20.601	34.566	2.325	16.78
20.069	35.301	16.927	16.126
19.798	30.715	3.288	16.731
19.798	31.195	18.382	17.505
19.798	31.282	2.325	17.17
19.798	31.411	19.866	17.267
19.798	31.626	1.644	16.731
19.798	31.923	20.069	17.267
19.798	32.883	20.797	17.267
19.798	32.302	1.644	17.505
19.798	31.923	20.601	17.267
19.798	31.626	1.644	16.731
19.798	31.411	1.644	17.267
19.798	31.754	21.374	16.731
19.798	31.195	21.437	17.267
21.437	33.291	21.625	16.731
21.437	32.427	21.936	16.126
20.069	31.626	21.936	16.731
22.058	30.891	22.841	16.279
21.055	33.088	23.54	17.17
22.12	32.386	22.9	16.279
20.601	32.427	22.363	16.731
21.437	33.895	21.936	16.126
20.337	32.883	21.625	16.731
20.797	31.923	24.442	17.267
21.374	33.735	23.939	16.78
19.174	34.683	23.54	17.505
19.73	33.855	22.841	17.926
19.73	33.088	24.275	17.505
19.73	35.909	23.54	17.17
19.244	36.395	24.442	18.201
18.746	36.208	23.712	17.926
21.437	35.186	24.275	17.505
21.625	34.212	23.54	18.064
18.382	36.764	23.712	17.926
18.746	37.093	23.368	17.17
19.244	37.958	25.682	17.505
19.798	38.135	24.442	17.926
19.798	38.135	23.252	17.267
19.798	39.081	27.364	17.879
19.798	38.488	25.996	18.427
20.002	37.958	31.411	18.739
20.337	37.492	30.227	19.132
20.797	37.093	29.088	18.739
21.374	36.764	27.95	18.427
22.058	38.977	33.088	17.926
18.16	38.242	32.386	18.739
18.382	39.219	31.411	18.427
18.746	38.348	35.186	18.427
19.244	41.235	34.212	17.505
18.746	40.607	33.291	17.926
19.244	40.037	32.427	18.427
21.374	39.528	36.059	19.002
20.797	39.081	34.955	18.561
20.337	38.698	36.096	19.002
20.002	40.44	35.301	18.427
19.798	39.766	36.506	17.879
19.73	33.895	35.568	17.267
19.73	40.139	36.947	16.731
20.797	39.219	36.096	17.505
20.337	29.134	36.059	17.17
20.601	29.64	35.301	16.928
19.866	30.227	35.568	18.018
20.601	30.891	34.683	18.018
19.866	33.291	36.208	16.928
20.069	34.212	35.186	17.17
20.926	36.208	37.203	17.505
19.798	37.275	36.059	17.926
21.055	40.84	38.383	17.267
21.437	39.8	37.275	17.879
23.252	30.003	39.596	17.879
22.12	30.316	38.383	17.926
21.055	33.088	41.917	17.879
26.765	33.855	40.707	17.879
25.577	38.488	39.528	17.926
24.442	39.081	45.475	17.879
23.368	41.235	44.239	18.427
27.902	40.607	43.031	18.201
26.765	40.037	41.853	18.427
26.765	31.411	50.328	19.002
27.902	38.242	51.074	19.305
27.95	38.977	49.706	19.305
26.765	39.528	48.356	18.739
26.765	40.037	47.023	19.132
26.765	39.732	45.712	19.603
26.765	32.924	50.649	18.739
26.765	32.302	51.074	19.132
26.562	31.923	49.049	18.427
25.735	31.626	50.113	19.002
25.097	31.754	51.206	19.645
23.712	31.195	48.356	19.603
23.368	36.096	49.324	20.103
23.252	35.301	47.11	19.979
22.841	34.566	47.934	20.349
22.363	33.895	48.801	20.349
22.12	33.291	47.793	20.349
22.12	32.427	47.68	19.603
22.363	31.626	1.644	19.979
22.363	30.891	1.644	19.132
22.12	34.955	47.68	18.427
22.12	36.059	2.325	19.002
23.252	36.764	46.735	18.561
23.368	36.506	47.793	18.291
22.841	35.568	1.644	18.201
22.363	34.212	2.325	19.132
22.12	35.186	46.561	19.132
23.252	33.855	1.644	19.305
23.368	34.683	47.68	19.645
22.841	34.566	1.644	20.752
22.363	34.839	1.644	21.303
23.368	34.839	1.644	21.992
23.252	34.566	1.644	23.201
24.442	34.683	47.68	24.419
24.442	33.855	46.065	24.722
24.662	35.186	47.424	24.989
25.097	34.212	45.712	24.283
26.511	28.761	45.475	23.626
27.215	29.64	43.779	23.022
27.902	30.583	45.146	23.661
27.999	31.583	42.11	23.201
27.902	32.635	43.406	22.805
27.999	33.735	41.917	23.661
28.287	34.877	41.853	23.201
29.64	36.059	40.139	23.626
30.182	36.059	41.496	23.022
30.891	34.955	39.8	22.476
29.273	28.714	39.596	21.879
30.316	29.411	38.977	22.476
30.182	29.134	38.348	21.879
29.64	29.64	36.506	21.303
30.182	30.003	37.851	20.752
30.227	30.316	36.208	21.303
30.891	31.282	36.059	20.792
31.022	31.411	34.955	20.349
30.227	29.64	36.059	19.645
30.891	30.583	34.877	20.144
31.626	31.583	34.955	19.603
30.182	32.635	34.212	20.144
31.022	32.883	35.186	19.603
29.64	28.095	34.683	19.132
30.227	28.714	35.301	19.979
30.891	29.411	36.059	19.132
30.182	30.182	36.947	19.603
29.64	28.714	37.528	19.002
30.227	29.134	38.242	19.603
30.891	30.003	10.528	19.002
29.411	30.182	11.626	19.603
30.182	29.64	38.242	20.144
30.715	29.411	12.841	20.752
30.227	28.714	14.048	21.303
28.095	30.316	14.706	20.752
28.714	30.227	15.511	21.42
29.411	29.64	16.441	22.03
30.182	28.761	17.477	21.917
31.022	30.182	18.601	21.879
26.562	29.64	19.798	21.879
27.215	29.273	21.055	21.574
27.95	30.227	22.12	21.917
28.761	29.088	23.252	21.879
25.043	31.195	24.442	21.303
25.735	30.316	25.682	21.225
26.511	30.891	26.966	21.574
27.364	30.227	28.287	21.225
24.275	31.022	29.64	20.752
25.097	30.182	31.022	21.303
25.996	32.635	37.528	20.752
24.442	31.583	31.411	20.144
24.442	30.583	32.635	20.792
22.363	33.735	36.947	20.349
23.368	32.552	32.883	19.979
24.442	34.877	36.059	20.752
22.841	33.735	33.291	20.144
22.363	36.059	35.301	20.752
23.368	34.955	33.855	20.103
22.058	34.877	35.301	20.349
22.841	35.148	35.568	19.645
22.363	35.492	34.683	20.144
22.9	35.909	36.059	19.603
21.374	36.395	37.275	20.144
22.058	36.947	35.186	19.979
22.841	36.059	37.492	19.603
21.625	36.208	38.383	20.349
21.936	36.32	34.955	20.144
22.363	37.815	36.059	20.752
23.077	36.506	34.877	20.144
22.363	36.32	1.644	19.979
22.9	41.103	19.866	20.349
22.9	41.103	20.601	19.979
22.363	41.103	22.9	20.144
21.936	41.103	21.374	20.349
23.077	41.103	24.442	20.144
23.252	41.103	23.368	20.752
23.252	40.607	24.442	20.103
24.662	39.766	25.577	20.349
24.662	38.977	24.442	19.645
24.275	38.242	25.682	20.144
23.54	37.564	25.996	19.603
22.9	36.947	26.511	20.144
18.746	36.395	26.511	19.603
19.798	35.909	25.996	20.144
20.926	35.492	25.682	19.603
22.12	35.148	25.097	19.002
23.368	39.766	24.662	19.603
23.939	39.596	24.442	20.144
23.54	41.235	24.442	20.144
23.252	40.607	25.682	20.349
19.174	40.037	25.996	20.349
19.174	39.528	26.511	19.979
19.866	39.081	27.215	20.792
19.244	38.698	27.902	20.349
19.866	38.383	27.999	20.632
20.337	41.202	28.287	20.021
21.437	40.44	28.761	19.132
21.437	47.68	30.182	19.305
20.337	47.68	30.316	19.132
19.866	47.68	30.583	19.002
19.244	47.68	31.022	17.267
21.055	47.11	31.411	16.731
20.069	46.329	30.316	16.126
19.174	45.593	30.583	15.064
20.926	44.906	31.022	13.861
23.712	44.27	31.626	12.675
22.363	43.686	32.386	11.511
21.055	43.157	34.683	11.071
24.275	42.684	33.291	10.052
23.54	42.271	34.955	9.8014
22.9	41.496	34.566	9.1003
22.363	40.607	33.855	8.2407
23.368	47.793	33.291	22.476
24.442	47.708	33.895	24.18
23.712	42.874	32.883	28.226
22.058	43.779	33.735	27.057
22.841	44.725	33.735	25.9
21.437	45.712	33.895	29.629
22.363	46.735	34.212	32.252
22.058	46.503	34.683	31.128
22.363	46.299	35.186	30.017
22.9	42.653	35.568	33.977
22.9	43.438	37.528	32.812
23.54	42.748	36.096	34.653
23.54	43.406	38.242	34.269
22.363	43.686	38.383	34.269
22.9	44.27	38.383	33.977
23.54	44.725	38.523	34.653
23.939	45.475	40.139	34.269
24.442	45.8	38.803	33.977
23.712	45.236	42.014	34.653
22.841	44.906	40.607	35.339
23.54	44.117	42.653	35.01
23.54	43.438	42.874	34.772
23.252	43.779	43.406	35.596
22.363	42.874	42.43	35.339
22.058	44.422	43.157	36.058
21.374	43.406	43.031	35.689
22.363	44.906	41.853	35.128
21.437	44.239	41.853	35.759
24.442	44.876	43.157	35.339
23.252	44.117	41.917	36.058
22.12	51.206	43.406	35.759
27.215	50.113	45.146	35.128
27.364	49.049	43.779	35.689
25.996	48.019	45.475	35.151
24.662	47.023	45.712	35.851
27.116	46.065	46.065	35.41
27.561	45.146	46.532	36.242
28.095	44.27	48.551	35.689
26.511	51.992	47.11	35.128
27.215	51.074	49.269	34.533
27.95	44.725	51.601	33.977
24.275	45.712	50.086	34.653
25.043	46.735	54.082	35.41
25.735	47.793	52.535	35.01
26.511	48.884	55.122	35.851
27.215	50.005	55.804	35.41
25.043	51.154	55.852	35.01
25.735	52.329	55.804	35.759
25.524	53.529	55.852	35.128
25.15	54.431	55.804	34.533
24.442	55.146	56.238	35.151
23.54	55.901	55.852	34.653
23.712	55.901	56.574	34.196
22.841	55.901	56.978	35.01
25.577	55.901	56.978	34.653
24.442	55.901	55.852	34.341
23.368	55.901	55.997	35.339
25.682	55.901	56.238	35.01
26.562	55.901	55.244	34.533
27.215	55.901	54.281	35.151
25.996	55.901	53.352	34.653
27.561	55.901	53.857	35.41
28.095	55.901	52.945	35.01
28.095	55.901	51.992	34.653
27.902	55.901	51.074	34.196
27.95	55.901	51.365	33.782
25.996	55.901	50.328	33.412
26.966	55.852	50.649	34.341
27.999	54.753	49.706	34.075
26.511	53.681	50.193	33.56
26.511	52.638	49.352	32.887
27.215	51.627	50.005	32.252
26.966	3.288	49.269	32.812
27.364	43.438	50.005	32.277
26.562	44.27	49.269	31.786
25.735	45.146	50.086	31.34
25.097	44.117	49.461	32.175
26.511	44.27	50.193	31.419
25.682	44.906	49.352	30.699
24.662	1.644	48.551	31.128
26.562	44.876	49.269	30.51
26.765	1.644	48.579	31.101
26.966	45.593	47.934	30.941
27.561	1.644	48.884	31.34
26.765	1.644	48.356	30.941
26.765	1.644	47.424	30.591
26.966	1.644	47.934	30.292
26.511	45.8	47.023	31.314
27.364	46.416	46.065	31.101
26.562	46.793	45.146	31.656
27.215	46.299	44.27	31.101
27.364	3.288	43.438	31.551
26.966	3.288	42.653	31.101
26.511	45.236	41.917	30.591
25.996	3.676	41.235	30.127
25.682	4.65	40.607	29.712
30.583	44.27	40.037	29.348
29.273	5.199	39.528	30.292
27.999	6.577	40.674	30.995
26.765	6.779	40.307	29.851
25.577	7.353	41.626	30.045
31.022	43.406	41.398	29.036
32.883	9.587	41.235	28.108
31.583	43.438	42.748	28.489
32.302	42.653	42.748	28.921
31.923	11.856	42.748	28.226
31.626	12.841	41.398	27.633
31.022	13.558	41.626	28.255
31.754	43.779	41.917	28.921
31.195	42.874	40.674	28.576
31.626	15.598	41.103	28.343
30.316	43.406	41.594	29.178
31.411	17.708	40.607	29.121
31.022	18.382	41.235	30.045
30.583	19.174	41.917	30.045
30.182	47.68	42.653	30.941
31.022	46.503	43.406	31.786
30.227	45.356	43.406	31.419
30.891	44.239	43.438	32.175
31.022	43.157	42.874	31.968
30.227	21.437	43.406	32.812
30.891	47.793	42.43	32.482
31.626	48.551	41.496	32.175
31.195	47.68	40.607	32.963
31.583	23.712	41.202	33.213
30.182	47.339	41.917	32.482
31.022	47.934	41.235	32.887
31.754	48.579	42.143	32.252
30.891	25.996	41.594	32.812
30.003	26.562	41.103	32.277
30.316	27.215	40.44	32.887
30.715	46.764	41.235	33.213
31.195	47.081	40.607	32.887
31.754	47.453	39.766	32.482
31.282	47.878	40.44	32.175
31.411	48.356	39.732	31.968
32.386	29.411	39.081	31.656
30.583	47.934	38.488	32.252
31.583	48.131	37.958	31.656
31.411	31.626	39.081	31.128
29.411	48.356	38.698	31.786
30.182	48.884	39.766	31.419
30.715	33.855	38.977	31.155
30.227	48.69	39.732	31.968
30.316	49.049	39.081	31.864
30.715	49.461	38.488	32.761
30.182	35.909	37.958	32.761
31.583	41.103	37.492	32.761
31.754	41.103	36.764	33.684
31.411	41.103	37.564	33.782
31.583	41.103	38.488	34.772
31.754	41.235	38.135	35.596
31.022	41.398	38.383	35.339
31.626	41.626	37.093	36.058
31.411	41.917	37.492	35.782
27.95	42.271	37.958	36.583
31.022	42.684	36.947	36.447
27.902	43.157	37.564	37.322
28.714	43.686	38.242	37.122
30.182	44.27	38.977	37.522
30.891	44.392	38.348	36.876
30.227	44.392	39.219	36.265
27.999	44.392	39.732	35.689
27.364	49.434	39.081	36.333
28.287	49.57	40.037	35.851
27.215	49.57	39.081	35.41
27.95	49.434	39.528	35.01
26.966	37.958	40.037	35.897
27.561	41.235	39.081	35.596
28.095	41.136	39.732	35.339
27.364	41.136	38.977	35.128
27.95	41.235	38.348	36.242
26.511	41.398	37.564	36.127
27.215	41.626	38.242	37.122
27.95	41.917	37.528	36.424
28.714	44.422	38.348	34.653
26.562	44.513	37.564	33.977
27.215	48.69	38.242	33.213
27.561	40.037	37.528	32.482
27.364	41.917	38.348	31.786
28.287	42.271	39.219	32.175
26.966	42.684	38.803	31.419
27.95	43.157	39.8	30.699
25.735	43.686	39.596	30.017
26.511	44.27	40.707	30.51
27.364	44.392	41.853	29.934
25.682	44.392	43.031	29.376
26.511	44.392	43.031	29.934
25.996	44.392	43.031	29.404
26.511	44.392	44.239	28.921
27.116	44.117	45.356	29.712
25.524	43.406	45.356	29.348
24.442	42.748	46.561	28.921
22.9	42.143	46.735	28.576
20.926	41.594	48.019	27.543
18.601	41.103	49.324	26.532
17.477	40.674	50.193	25.546
19.174	40.307	50.782	24.588
20.069	40.004	50.005	22.769
23.712	39.766	49.269	21.841
22.363	43.031	48.579	20.951
25.996	43.251	47.934	19.132
25.524	47.453	48.551	18.291
25.15	42.143	47.793	17.315
25.043	43.031	46.735	16.381
24.442	43.251	45.712	15.497
25.097	41.917	46.065	14.561
24.275	42.271	46.532	13.681
25.682	47.934	45.475	12.87
24.662	47.339	44.422	12.141
25.577	46.793	44.725	11.511
25.682	46.299	45.146	10.996
25.996	44.27	44.27	10.613
26.511	43.031	44.876	9.3694
27.95	41.103	44.117	8.1396
27.215	41.594	44.906	7.5043
27.364	42.143	44.27	7.2803
27.999	43.406	43.686	6.5623
26.966	44.117	44.725	5.7556
30.227	44.876	45.593	4.6403
29.088	45.682	44.906	4.6403
27.902	46.532	45.8	4.0698
32.552	47.424	45.236	7.2803
31.411	48.356	44.725	8.2407
30.316	49.324	45.859	7.2803
32.759	49.352	46.299	10.996
33.088	48.551	45.236	9.8014
32.386	47.793	45.8	8.6333
33.251	47.081	46.416	13.125
33.534	43.157	45.475	11.865
33.291	42.684	45.859	14.215
34.566	42.271	46.299	15.444
33.895	41.917	46.793	16.78
36.171	41.626	45.8	18.201
36.171	41.235	46.416	19.002
35.909	39.8	47.081	19.603
35.301	38.523	46.329	20.349
34.566	37.275	47.11	22.476
33.855	40.139	47.934	21.225
37.492	34.955	47.424	24.419
37.093	33.735	47.878	23.201
36.764	40.607	47.11	26.059
36.395	41.496	47.339	24.989
35.909	40.607	46.561	27.633
35.492	41.103	45.475	26.501
36.764	41.917	45.712	27.057
36.395	40.84	44.725	26.407
35.909	41.594	45.146	26.407
35.492	41.235	45.682	25.481
35.186	40.607	45.593	24.588
36.059	40.44	44.876	24.588
35.416	40.607	44.27	23.661
34.839	39.766	43.779	23.731
35.568	41.103	43.406	22.914
35.301	40.139	43.157	23.201
34.683	46.561	44.117	22.513
34.212	45.356	43.438	21.879
36.059	44.178	42.874	22.476
34.955	43.031	42.43	21.992
33.895	41.917	42.11	22.805
36.059	40.84	41.917	22.476
36.059	48.884	41.853	23.485
35.301	47.68	43.031	24.588
34.683	46.503	43.157	24.18
34.212	50.328	43.031	23.731
34.955	49.049	44.178	23.661
33.895	51.206	44.239	23.201
34.877	50.649	44.422	22.914
34.877	47.424	44.725	22.142
33.895	48.356	45.146	21.42
34.683	49.324	45.682	21.879
33.735	50.328	47.11	21.303
33.735	51.365	47.793	20.792
33.735	46.329	48.579	21.574
33.895	47.11	48.828	22.476
34.212	47.934	48.884	22.476
34.683	44.27	50.113	21.574
35.301	44.725	50.113	20.792
36.059	45.236	51.206	21.303
36.947	45.8	52.329	21.879
37.851	46.416	52.329	22.513
37.492	47.081	52.329	23.201
37.275	44.876	53.529	22.914
37.203	45.146	54.728	22.769
37.275	45.475	55.634	22.769
37.492	46.153	55.634	22.769
37.851	46.299	55.122	22.476
39.596	45.712	54.431	22.142
38.348	47.023	53.756	22.476
41.103	47.68	54.654	21.879
39.8	47.68	54.082	22.476
41.235	47.708	53.554	22.142
40.44	38.383	54.654	21.917
39.766	39.528	54.232	21.841
37.851	40.707	55.244	22.769
39.219	41.853	55.634	22.769
37.492	43.031	54.728	22.769
37.275	44.239	53.857	23.731
37.203	45.475	53.022	23.661
37.203	37.275	52.226	23.022
37.275	38.383	52.945	23.626
37.492	37.492	52.252	23.201
37.275	36.096	53.124	23.661
37.203	36.947	52.535	23.022
37.203	37.851	51.992	23.626
37.203	36.059	51.496	23.201
37.203	36.764	52.638	22.914
35.301	36.059	52.252	22.769
36.764	36.764	53.529	23.661
33.291	36.395	53.251	24.588
34.683	36.947	53.554	24.722
32.883	36.059	53.756	23.939
31.411	37.203	53.124	24.283
32.635	34.877	52.252	23.626
30.316	36.059	52.945	24.18
31.411	33.735	53.681	23.626
30.583	34.877	54.232	23.661
31.022	31.923	53.857	23.201
30.227	32.883	54.082	21.992
31.411	33.895	54.654	21.574
30.316	31.411	54.654	21.225
30.583	32.427	54.232	22.03
31.022	30.583	53.681	21.917
31.411	31.583	54.431	21.879
30.583	31.022	53.022	21.879
31.583	31.626	51.601	21.879
31.022	31.754	50.193	21.879
30.227	32.386	48.801	21.879
31.411	32.302	47.424	21.879
29.273	32.759	46.065	21.303
30.316	32.759	43.779	20.752
26.765	33.291	43.406	20.951
27.902	33.534	42.11	19.979
29.088	33.895	41.235	20.349
26.966	34.683	39.732	19.603
27.364	34.877	38.242	19.002
26.562	32.302	36.764	18.561
27.215	32.759	35.301	19.305
27.95	33.291	34.683	19.132
25.577	33.895	33.291	19.132
26.765	34.566	32.883	20.103
24.662	35.148	31.583	20.349
25.682	34.839	31.411	20.349
22.9	32.759	30.227	20.752
23.54	33.291	30.316	20.103
24.275	33.534	29.273	20.349
25.097	33.895	29.273	19.645
23.939	32.635	29.088	20.144
24.88	33.735	27.902	19.603
25.15	32.883	26.765	20.349
26.358	29.64	25.682	21.225
25.996	30.227	24.662	20.792
25.524	30.891	25.043	20.951
27.116	31.626	24.275	19.979
27.561	32.427	22.841	19.132
27.215	32.386	21.437	19.603
26.511	29.411	21.055	20.144
25.735	30.182	19.798	19.645
25.043	29.64	19.244	20.349
26.358	30.227	18.382	21.108
26.511	28.095	16.767	20.951
26.765	28.714	15.598	21.303
27.116	29.411	14.048	21.879
27.561	30.182	12.521	21.303
28.095	28.761	11.856	21.574
27.95	27.561	11.029	21.303
27.902	28.095	10.398	21.303
27.95	28.714	9.587	20.752
27.95	29.411	8.221	20.144
26.765	27.95	6.976	20.752
26.511	28.382	5.928	21.303
25.996	28.714	4.65	20.752
25.524	27.561	3.676	21.42
25.043	28.095	2.325	22.142
25.996	28.714	1.644	22.476
25.097	27.95	1.644	22.769
24.275	28.714	36.947	22.805
26.765	28.382	36.395	22.476
25.682	27.561	35.416	21.841
26.765	27.116	33.895	20.951
29.134	27.95	32.302	21.108
28.287	27.215	39.459	20.349
26.966	26.562	39.081	19.645
28.761	27.364	38.488	20.144
29.411	27.999	37.958	19.603
28.714	26.966	37.492	19.132
29.411	27.215	37.093	19.645
28.714	27.95	36.764	20.144
29.411	28.761	36.395	20.752
28.761	29.64	35.909	19.979
27.999	30.583	39.528	20.349
29.088	30.182	39.081	20.792
28.287	29.088	38.698	20.144
28.714	27.902	40.037	19.603
28.287	27.95	39.528	20.144
27.95	28.714	39.081	19.645
27.95	29.64	38.698	20.349
27.364	29.411	38.383	21.108
26.966	29.134	41.202	21.879
26.765	28.714	40.44	21.303
26.511	27.95	39.732	20.792
25.996	27.215	39.081	20.349
25.682	29.273	43.157	21.225
25.577	28.287	42.43	22.03
25.577	27.364	41.496	21.879
25.682	26.511	40.607	21.225
25.996	30.227	43.406	20.349
26.511	29.088	42.748	20.792
26.765	31.626	42.143	21.303
26.966	31.411	44.27	20.951
27.364	30.227	43.438	21.108
27.95	31.923	42.653	21.108
27.95	31.411	43.686	20.752
27.95	31.195	43.157	21.303
28.287	30.715	43.406	20.752
29.088	27.95	42.748	21.303
27.999	29.273	43.438	21.303
29.088	30.583	42.653	20.752
30.182	30.891	42.874	20.349
29.273	24.662	43.406	21.108
29.64	25.996	42.43	20.752
31.022	27.364	43.779	20.349
30.182	24.442	42.874	21.108
29.273	24.442	43.406	20.951
31.626	25.577	44.725	21.841
30.891	25.682	43.779	21.841
30.227	23.018	42.874	22.476
32.427	23.018	45.475	21.879
31.626	23.018	44.422	22.513
30.891	23.018	46.503	22.142
32.883	22.9	45.356	21.917
31.923	22.12	48.69	21.303
33.735	21.055	47.793	21.879
32.635	19.798	46.561	21.42
35.186	23.252	47.878	22.142
34.212	23.077	47.453	22.914
33.291	23.54	47.934	23.731
35.301	22.9	47.339	24.588
34.566	22.363	46.793	25.481
36.506	21.936	56.238	25.351
35.568	26.562	54.876	24.856
34.683	25.682	54.654	24.419
37.275	24.662	54.48	23.731
36.208	23.712	54.356	22.914
38.383	22.841	54.281	22.142
37.203	27.999	54.257	22.513
38.383	27.364	54.257	21.879
40.607	26.511	54.257	21.303
39.766	25.735	54.257	20.792
38.523	28.095	54.257	21.108
41.103	28.095	54.257	20.103
40.139	27.561	54.257	20.021
40.84	27.561	53.681	19.132
40.707	27.116	52.945	19.132
40.607	27.215	51.992	18.201
40.139	27.215	51.074	18.201
40.84	26.562	50.193	18.291
39.8	25.043	49.352	18.561
40.707	25.735	48.551	19.002
40.707	26.511	47.793	18.427
41.853	27.364	47.081	17.879
40.707	27.364	56.788	17.505
41.202	24.442	56.19	17.315
40.44	25.682	55.122	17.315
39.766	22.363	54.654	17.505
40.139	23.368	54.232	18.291
39.219	24.442	52.715	18.201
40.84	21.374	56.574	18.201
39.8	22.058	57.427	18.291
40.707	22.841	57.357	19.305
40.707	22.363	56.621	20.103
40.707	22.841	55.925	20.021
40.84	23.54	56.978	20.951
41.103	23.939	53.681	21.841
41.496	23.54	54.753	22.476
42.014	22.9	55.852	21.879
42.653	23.712	56.978	22.142
43.157	22.841	52.945	22.513
42.874	23.368	53.932	22.476
42.43	24.275	52.458	22.476
42.014	23.252	53.352	21.992
42.874	23.712	53.022	21.303
42.43	23.368	53.681	20.752
42.11	23.252	49.706	21.303
41.917	23.712	51.074	21.879
41.853	22.841	52.458	21.42
40.84	24.442	53.756	21.108
41.917	23.368	54.431	21.917
39.528	24.442	48.019	22.769
40.707	24.662	49.324	23.661
37.203	25.097	45.356	23.661
32.635	26.765	46.561	24.283
33.735	25.682	47.793	23.626
34.877	27.999	44.178	23.022
14.143	26.765	45.356	23.661
15.511	29.088	43.157	23.201
16.927	28.287	44.239	22.805
18.382	29.273	39.596	22.476
19.866	29.411	40.707	23.485
21.374	28.761	41.853	23.308
22.058	28.287	43.031	24.18
22.841	29.088	38.383	23.626
23.712	29.088	39.596	22.769
24.662	29.088	38.383	21.841
25.682	29.088	37.275	20.951
26.765	29.273	38.383	20.021
27.902	30.182	37.492	20.021
29.088	30.227	37.851	19.132
30.316	30.182	52.432	18.291
13.951	29.64	51.206	18.561
16.927	29.273	50.005	17.879
16.193	29.088	48.828	17.267
20.337	30.182	47.68	17.879
20.002	29.64	46.561	18.427
19.798	29.273	45.475	19.132
18.382	30.316	44.422	18.291
17.708	30.227	43.406	18.561
16.927	30.182	42.43	18.427
21.936	31.022	41.496	17.879
21.625	30.583	40.607	18.561
21.437	31.583	38.348	17.926
20.069	31.411	54.753	17.267
19.174	32.427	41.202	16.78
18.382	30.583	40.44	16.481
17.708	31.923	39.732	17.315
24.275	29.088	38.977	17.315
23.54	30.316	57.002	18.291
22.841	29.088	57.919	18.561
22.058	29.088	57.073	19.645
21.374	27.902	40.607	20.103
20.797	29.088	40.037	21.108
25.15	27.902	37.564	20.752
25.524	26.966	38.242	20.349
25.15	27.999	39.732	20.103
24.662	26.765	55.901	19.645
23.712	26.765	56.693	20.349
25.524	26.966	57.521	20.103
25.043	27.364	41.103	20.021
26.511	27.95	40.674	20.021
25.735	28.714	37.093	20.103
25.043	28.761	36.764	20.349
24.442	29.64	37.492	20.752
18.16	29.411	37.958	21.841
27.116	29.64	38.488	21.841
26.511	28.761	40.44	22.769
25.735	29.273	56.621	22.914
19.73	29.088	41.917	23.939
19.73	30.227	41.626	23.661
19.73	29.088	41.398	23.731
19.798	30.316	41.235	23.939
20.002	30.227	39.766	23.201
20.337	29.64	39.528	22.513
20.797	30.182	39.081	23.022
21.374	29.411	38.135	22.476
24.717	30.583	37.958	21.841
24.88	29.64	37.851	21.917
25.15	30.316	37.815	22.142
25.524	31.411	37.815	22.513
27.215	30.227	37.815	22.914
27.95	31.411	37.815	22.805
27.561	31.923	37.815	22.513
26.966	31.583	37.815	22.476
19.866	31.626	37.815	21.879
19.244	31.626	37.815	22.476
18.746	30.891	37.815	21.879
20.601	31.022	37.815	22.513
21.374	31.583	37.815	21.841
22.058	30.583	37.815	21.917
22.841	31.411	37.815	21.108
26.765	31.411	37.815	21.42
27.116	31.411	37.815	21.879
19.174	31.583	37.815	21.303
19.174	31.022	37.815	20.792
18.382	31.411	37.815	20.349
19.798	30.891	37.851	21.225
18.746	31.626	38.135	21.992
20.069	31.583	38.383	21.879
19.174	31.923	38.698	21.225
20.926	32.427	56.788	21.574
19.798	32.427	57.427	20.792
22.12	32.883	40.037	20.144
20.926	31.923	39.528	20.752
24.442	32.386	39.081	20.144
23.252	31.626	38.698	19.645
22.12	31.923	38.383	18.291
30.715	31.022	37.958	19.305
31.195	32.635	57.073	16.381
31.239	31.583	56.238	17.315
31.239	33.735	57.262	18.201
30.316	32.552	56.574	15.497
29.273	33.895	57.002	16.381
27.999	34.566	56.693	11.865
26.765	35.301	56.19	12.87
25.577	34.683	56.621	13.921
24.442	33.735	55.925	15.009
31.282	34.683	55.901	15.71
31.411	35.416	55.268	9.8014
31.411	32.883	56.574	10.376
31.282	33.895	55.634	11.071
31.626	34.955	54.728	11.865
31.754	33.291	57.002	10.052
31.195	32.883	56.118	19.132
30.715	33.855	57.521	21.225
30.715	30.891	56.574	19.979
31.195	31.626	57.002	23.485
31.754	32.427	56.574	22.217
31.626	33.291	56.238	25.383
30.182	30.715	57.073	24.283
30.891	31.195	55.997	25.9
31.626	31.754	58.129	26.532
31.923	31.583	56.978	27.271
28.714	31.022	61.099	28.108
29.411	31.923	61.781	29.036
30.182	31.626	62.499	28.576
30.891	31.195	61.781	28.108
28.382	31.754	61.099	27.271
28.714	32.302	60.365	26.532
29.134	30.583	59.394	27.057
29.64	31.583	58.176	26.501
25.996	30.182	61.033	27.149
28.714	31.022	61.803	26.78
29.134	30.891	63.974	27.543
29.594	31.195	64.709	27.362
29.64	31.022	63.974	27.301
29.777	31.583	63.273	27.362
26.358	31.195	62.607	27.543
26.511	30.715	61.803	28.576
26.765	30.227	61.099	29.629
27.116	29.411	61.781	29.376
27.999	29.64	61.978	30.017
28.143	28.761	61.099	29.629
28.382	30.316	61.781	29.348
28.714	29.273	62.391	30.155
29.134	30.227	62.93	30.045
29.594	30.316	61.033	30.045
29.594	33.291	61.803	30.045
29.594	32.427	60.499	30.155
29.594	31.411	61.628	30.374
29.594	30.316	56.118	29.629
29.594	32.883	57.521	30.017
29.594	33.735	58.937	29.376
29.594	32.635	60.365	29.934
29.594	34.683	52.252	29.376
29.594	33.735	53.756	28.778
29.594	39.459	55.268	29.404
29.594	39.459	48.551	30.127
29.594	38.977	50.005	30.017
29.64	38.242	51.47	30.591
29.777	37.275	47.934	30.374
29.64	36.208	47.424	30.155
26.358	35.186	47.023	29.934
26.511	34.212	48.019	30.51
26.765	39.081	47.793	30.017
26.765	39.528	48.884	30.045
26.511	39.081	48.828	29.121
22.9	38.698	48.828	28.226
23.54	38.383	48.884	27.362
24.275	38.135	47.68	26.532
25.043	37.958	48.828	26.78
25.735	39.081	46.561	27.149
26.511	39.766	47.68	27.633
26.765	38.977	45.712	27.057
27.116	38.242	46.735	26.407
27.561	39.528	45.146	26.532
27.215	39.081	43.871	26.78
23.54	38.698	41.103	27.149
23.939	38.488	42.684	27.301
24.717	37.564	38.488	27.301
24.88	37.528	40.037	27.362
24.717	36.764	37.564	26.532
24.88	37.851	35.301	25.74
25.043	36.947	36.764	24.989
24.442	38.348	34.683	25.383
23.939	37.492	34.212	25.74
22.363	38.803	33.895	26.059
22.9	37.851	32.552	26.501
23.54	40.139	33.735	25.9
23.939	39.219	32.635	26.532
24.442	38.348	31.923	26.059
25.043	40.84	32.883	26.873
25.524	39.8	32.427	26.532
25.15	40.707	32.883	25.9
24.88	41.103	33.291	26.501
20.926	40.707	33.855	26.059
21.437	41.496	34.566	25.74
21.437	42.014	35.416	26.532
21.625	42.653	35.909	27.271
21.936	42.11	36.395	26.532
22.363	42.143	36.059	27.057
22.9	41.917	35.301	27.633
23.018	40.84	35.568	27.149
23.018	41.917	34.683	26.78
23.018	41.202	37.275	27.543
23.018	40.139	36.208	27.362
23.018	41.103	35.186	28.226
23.077	40.607	36.947	28.778
23.252	39.8	37.851	28.255
23.54	40.84	36.947	27.842
20.069	38.348	32.635	27.543
21.055	39.219	33.895	27.362
23.018	40.139	35.186	28.226
23.018	38.977	36.506	28.921
23.018	39.081	31.411	28.576
23.018	39.732	32.552	29.348
23.018	39.081	31.583	29.178
23.018	39.528	31.923	30.045
23.018	40.037	32.427	29.934
23.018	39.081	33.088	30.591
23.018	39.528	33.855	30.127
23.018	40.037	34.566	29.712
23.018	40.004	33.855	29.348
23.018	40.307	33.291	29.934
19.244	39.081	32.883	30.51
19.866	39.732	32.635	31.101
20.601	40.44	32.427	30.51
19.798	41.103	31.923	30.017
20.002	41.235	32.635	30.591
20.337	41.398	31.583	30.374
21.374	39.528	33.735	29.629
19.73	40.037	32.552	28.921
18.086	39.766	34.877	29.376
16.441	40.037	33.735	28.778
14.706	39.528	37.275	29.404
13.255	39.081	36.059	28.921
21.437	38.698	34.877	28.489
22.363	38.383	38.803	28.921
23.368	39.081	37.492	28.255
24.442	39.766	38.348	27.633
25.577	38.977	39.219	28.226
26.765	38.242	37.851	28.921
27.999	38.242	36.947	29.404
28.143	38.977	36.059	29.348
27.999	39.766	35.301	28.576
26.765	39.219	34.683	27.842
25.577	38.803	34.212	28.255
24.442	38.348	33.895	28.778
23.252	39.219	33.735	28.226
22.12	37.564	33.735	28.778
20.926	38.242	33.088	28.489
19.798	38.977	32.427	28.108
22.058	38.488	31.923	29.036
20.069	39.081	31.583	28.921
19.174	38.242	31.411	28.226
18.382	38.977	31.411	27.633
17.477	39.219	31.583	27.057
22.841	38.348	30.227	27.633
17.477	37.528	31.411	28.226
16.276	39.732	30.316	28.778
15.158	39.732	29.64	29.376
14.143	39.081	30.583	29.376
12.841	39.219	30.182	29.376
11.626	40.139	30.583	29.404
23.54	39.766	31.022	29.629
11.626	38.977	31.583	29.178
10.528	38.977	31.923	28.343
9.587	39.766	32.427	28.576
24.442	39.732	33.088	27.842
10.398	40.037	32.883	27.149
8.854	40.44	32.386	27.633
7.353	39.766	32.427	27.057
24.275	40.607	32.386	26.532
6.976	39.732	32.386	27.271
5.928	40.037	32.427	26.407
4.65	39.528	32.883	26.407
3.676	39.081	33.735	26.532
2.325	38.488	32.635	25.74
1.644	38.242	34.212	26.059
25.097	38.977	33.735	26.501
24.275	39.766	33.895	26.532
23.54	38.977	33.088	26.059
1.644	38.242	33.088	26.501
27.95	37.492	32.386	25.9
27.95	37.958	32.427	26.501
27.95	38.488	33.855	26.059
27.95	39.081	32.883	25.74
27.364	36.059	31.923	25.383
26.511	36.764	33.855	24.989
25.682	37.528	33.088	25.481
24.662	38.348	34.212	25.546
26.765	36.947	33.291	25.481
27.116	36.947	33.895	25.481
27.561	37.492	33.291	25.383
28.095	37.958	34.566	25.9
28.095	37.958	35.301	26.059
27.561	37.492	36.059	26.059
27.116	37.093	34.877	26.501
26.765	36.395	33.735	26.532
26.511	36.764	31.583	26.78
27.999	36.059	32.883	27.149
28.143	35.416	31.022	27.362
29.134	36.764	30.583	27.301
28.714	36.096	30.182	26.78
28.382	36.395	28.287	26.059
28.143	36.947	29.64	25.383
34.566	36.506	27.999	25.9
33.895	36.947	27.902	25.351
33.291	37.492	27.116	26.059
32.759	37.492	25.996	26.249
30.227	37.958	26.562	26.532
29.64	38.242	25.735	26.249
29.134	37.528	24.442	26.059
28.714	38.977	23.54	26.501
28.095	38.803	22.058	25.9
37.851	37.851	21.437	26.407
37.528	36.947	21.055	25.481
36.764	37.958	21.437	24.588
33.895	38.488	20.601	24.722
33.534	39.081	20.337	23.939
30.182	38.488	19.244	24.283
29.411	38.698	18.382	23.626
37.528	39.081	17.784	24.18
38.348	39.081	17.477	23.661
34.877	39.528	17.477	24.419
34.683	39.528	17.477	24.043
34.527	39.528	17.477	24.756
33.855	40.44	16.927	24.283
33.088	39.732	16.441	24.989
32.386	39.081	15.598	24.722
31.626	38.488	14.706	25.351
30.891	41.594	14.143	24.989
30.227	41.103	13.951	25.383
29.64	40.607	11.626	24.756
29.134	39.766	13.255	24.18
36.947	41.103	10.398	24.756
37.564	40.674	9.587	24.856
38.242	40.307	9.301	24.756
35.909	44.27	9.587	24.756
35.492	43.438	9.301	24.856
35.148	42.653	9.587	24.419
34.877	41.917	8.221	25.285
34.683	41.235	8.221	24.989
34.212	40.607	8.221	25.351
37.958	40.037	7.353	25.868
38.242	41.103	8.221	25.772
38.348	41.594	7.353	25.74
37.528	42.143	6.779	24.989
38.803	42.748	4.65	25.383
37.851	43.406	5.928	24.756
41.398	44.117	5.199	24.756
41.626	44.876	4.65	24.856
41.917	45.682	4.65	24.043
41.103	46.532	4.65	24.419
40.139	47.339	5.199	24.856
39.219	47.339	5.199	24.18
38.348	46.793	4.65	24.756
41.103	46.299	4.65	24.283
42.11	45.593	4.932	24.989
35.186	44.876	3.676	24.588
35.909	44.117	3.676	24.722
36.395	43.406	3.676	23.939
36.947	37.492	4.65	23.201
37.564	38.523	4.932	23.626
38.242	39.596	4.932	23.022
38.977	40.707	3.676	23.661
39.766	41.853	3.676	22.769
40.607	34.566	3.676	21.841
41.398	35.301	3.676	21.917
34.683	36.096	3.288	22.142
35.568	36.947	1.644	21.42
34.566	37.851	1.644	21.879
35.301	34.839	1.644	21.303
34.331	35.416	1.644	20.792
34.839	35.909	1.644	21.574
35.416	37.093	1.644	22.476
34.683	36.947	3.288	22.217
34.877	37.851	1.644	23.201
35.148	37.492	4.932	23.201
35.492	36.947	4.932	23.166
32.759	36.059	4.65	22.805
33.291	36.059	3.676	23.201
33.895	35.301	5.199	23.201
34.566	35.301	3.676	22.805
35.301	37.492	4.65	22.476
35.909	36.506	3.676	21.574
31.411	35.568	4.65	21.992
31.282	34.683	5.928	21.303
33.251	37.275	5.199	20.752
33.534	36.947	7.353	21.303
33.895	36.506	5.928	20.752
33.251	37.275	6.976	20.349
33.047	36.208	7.353	20.103
32.924	38.383	6.976	20.951
32.883	37.203	7.353	20.951
32.883	39.081	6.976	21.108
32.883	38.383	9.301	21.42
32.883	40.607	8.221	21.879
32.883	39.766	7.353	23.022
32.883	38.977	8.384	23.626
32.883	38.242	7.353	23.022
32.883	43.157	5.928	23.661
32.883	42.11	5.928	23.201
32.759	41.103	5.199	22.914
32.302	40.139	4.932	22.769
31.923	45.356	4.932	22.769
31.626	44.178	4.65	22.769
31.411	43.031	3.676	22.914
31.282	46.793	3.288	22.142
31.239	47.339	2.325	22.513
31.239	47.793	1.644	23.022
31.239	46.561	1.644	22.476
31.282	45.356	1.644	23.201
31.411	47.793	1.644	22.914
31.626	47.339	1.644	22.769
33.895	47.934	1.644	23.626
34.566	48.579	1.644	23.201
38.977	47.081	1.644	22.914
39.732	47.793	13.558	23.731
40.44	48.356	14.888	24.588
40.037	47.339	16.441	24.18
39.528	47.934	18.086	24.722
39.081	46.532	19.798	23.939
38.698	47.424	21.625	24.283
38.383	48.356	23.54	23.626
38.135	47.11	23.939	23.731
36.059	45.8	24.442	22.914
35.301	46.416	25.043	23.201
34.566	47.081	25.524	22.513
33.895	47.793	25.996	21.879
33.291	44.876	26.562	21.303
32.759	45.146	27.215	21.992
32.302	45.475	27.95	22.805
31.923	45.859	28.761	22.476
31.282	46.299	31.022	22.217
31.411	46.793	33.291	23.201
31.626	46.153	35.568	22.805
31.923	46.299	37.851	22.476
32.302	47.934	40.139	22.217
32.759	47.793	42.43	23.201
32.883	47.708	44.725	23.201
33.251	47.68	47.023	22.217
33.534	47.708	49.324	22.476
33.895	47.934	53.352	21.574
33.534	48.383	54.281	21.992
38.242	48.69	55.146	21.303
38.977	48.69	55.901	21.879
39.732	48.383	56.693	21.303
39.596	48.131	57.521	21.879
39.494	48.551	57.545	21.42
39.081	47.934	57.191	21.108
38.488	47.793	56.693	20.951
36.947	47.081	56.238	21.841
36.096	46.793	55.828	21.917
35.301	47.339	55.464	22.914
38.488	47.934	55.146	23.661
39.081	48.356	54.876	23.022
36.395	47.878	54.281	23.626
37.958	47.11	52.945	23.201
38.383	47.453	51.627	23.939
38.698	47.878	51.47	23.626
39.081	47.934	52.226	23.022
39.528	48.579	53.022	23.661
37.851	48.356	53.857	23.201
37.958	48.884	51.47	24.043
38.135	44.876	52.226	23.731
38.383	45.682	52.252	24.756
38.698	46.532	52.535	24.588
39.081	47.424	53.124	24.043
39.459	48.356	53.554	24.419
39.459	49.049	52.535	24.856
39.081	49.461	51.496	25.285
38.698	43.157	51.601	24.419
38.383	43.686	50.995	24.756
38.135	44.27	50.435	23.731
41.202	44.906	50.756	24.043
40.44	45.593	51.47	24.419
39.732	43.251	50.756	24.856
39.081	43.531	50.005	24.18
38.488	43.871	52.458	24.756
37.958	44.27	51.601	25.383
41.235	44.513	50.782	26.059
41.917	44.665	53.681	26.78
41.917	46.065	52.945	27.513
41.202	42.143	51.992	27.301
40.44	42.748	53.681	27.149
41.594	43.406	54.654	27.057
42.143	44.117	53.529	27.149
41.917	44.876	55.122	26.028
42.271	45.475	54.654	26.249
42.684	45.859	55.122	26.532
42.271	46.299	54.654	26.873
41.594	46.793	54.082	27.271
41.103	47.339	54.431	26.873
40.607	46.793	53.756	27.057
39.732	46.299	53.681	27.513
39.732	45.859	53.022	27.149
38.977	45.475	52.945	27.513
39.732	45.146	52.252	26.532
38.977	44.876	53.857	26.873
39.766	44.665	53.022	27.271
38.977	40.307	52.226	27.722
40.139	40.674	54.281	27.057
39.219	41.103	53.352	27.633
39.8	41.594	54.95	28.108
39.596	42.143	53.932	27.633
39.528	42.684	55.268	28.255
43.031	43.157	55.852	28.576
41.853	41.626	54.753	27.782
40.707	42.271	54.728	28.108
39.528	42.684	54.281	28.226
43.031	42.874	53.932	27.722
48.69	41.917	53.681	27.271
49.049	42.143	53.529	26.873
49.324	41.594	53.857	26.501
48.356	41.103	53.352	26.501
47.424	40.674	52.945	25.383
46.503	42.653	52.226	24.283
45.356	41.917	51.47	23.939
44.178	41.235	50.756	22.914
43.031	45.682	50.005	21.917
49.434	44.876	49.269	21.841
49.57	44.117	48.551	20.951
49.761	43.406	47.793	21.108
50.005	42.653	47.11	21.42
42.43	41.917	46.532	20.752
43.406	43.157	46.065	21.303
44.422	43.686	45.712	20.752
45.475	44.27	45.475	21.303
46.416	44.906	45.356	21.992
47.081	45.593	45.356	21.574
47.793	46.329	45.475	22.476
48.356	47.11	45.475	22.476
48.884	47.878	45.356	21.574
49.461	48.356	45.356	21.992
50.086	48.884	44.178	22.476
50.756	49.324	44.178	21.879
50.968	49.324	44.178	22.476
50.968	49.324	44.178	21.879
50.968	49.324	44.178	22.513
50.995	49.324	43.031	23.201
42.014	49.324	43.031	23.939
42.874	48.551	44.178	24.419
42.653	47.793	43.031	24.043
40.607	47.081	44.117	23.661
38.348	46.416	43.438	24.419
36.096	45.8	42.874	24.043
35.186	45.236	42.43	24.989
34.212	44.725	41.103	24.756
31.923	42.014	40.84	24.283
29.64	42.874	40.707	23.626
27.364	43.251	40.707	23.022
26.511	43.531	40.707	22.476
24.275	43.871	40.707	23.201
23.54	44.27	40.707	22.805
22.841	38.488	40.139	23.485
22.058	39.081	40.707	23.485
20.926	39.732	37.275	22.805
19.798	40.44	38.523	23.201
28.287	41.202	39.8	22.476
29.64	41.917	36.947	23.022
30.182	42.653	36.506	23.201
30.891	38.383	37.492	22.805
30.891	38.698	36.947	22.476
31.626	39.081	36.506	23.485
31.195	39.528	36.208	23.201
31.754	39.081	36.059	22.805
32.302	39.528	37.203	22.476
33.534	39.766	36.395	22.217
33.534	36.32	35.416	22.03
32.759	36.506	33.895	23.166
32.302	36.764	33.088	23.166
42.653	37.093	32.427	23.166
41.917	37.492	31.754	23.166
41.235	37.958	30.891	23.166
40.607	38.488	30.182	23.166
40.037	39.081	29.64	23.166
39.528	39.732	29.273	23.166
39.081	40.004	29.088	23.166
38.698	40.307	29.088	23.166
33.088	37.093	29.273	23.166
32.386	37.492	29.273	23.166
31.754	37.851	29.088	23.166
41.103	37.492	29.088	23.166
41.594	37.958	29.088	23.166
42.143	37.851	29.273	23.166
42.748	37.492	29.64	23.166
43.406	37.093	30.182	23.166
40.004	36.764	30.227	23.166
39.766	36.947	30.227	23.166
39.596	36.395	29.088	23.166
39.494	36.059	29.273	23.166
39.459	36.096	29.64	23.166
39.459	35.301	28.761	23.166
39.459	36.947	29.411	23.166
38.523	36.395	30.227	23.166
37.492	35.568	30.316	23.166
36.506	36.059	29.273	23.166
35.568	42.874	29.64	23.166
34.683	41.917	30.182	23.166
33.855	40.84	29.64	23.166
33.088	39.8	29.273	23.166
32.386	38.803	30.182	23.166
41.496	37.851	29.64	23.166
42.143	36.947	29.273	22.217
41.202	36.096	29.088	22.476
42.014	35.301	28.761	22.805
41.235	43.031	28.287	23.201
41.917	44.876	29.273	22.476
40.674	45.475	29.088	23.022
41.103	45.475	28.761	23.626
41.594	45.146	29.64	24.043
41.917	44.876	29.273	24.419
41.398	44.422	29.64	24.453
41.626	43.157	30.182	24.453
41.917	43.686	30.227	24.283
42.653	44.27	30.227	23.626
42.779	44.876	30.227	23.022
42.874	44.665	30.227	22.476
43.031	44.27	30.227	21.992
43.157	44.27	30.182	21.574
42.684	42.748	29.64	21.225
42.271	43.406	29.273	20.951
41.917	44.117	29.088	22.03
37.275	43.686	30.227	21.917
38.383	43.157	30.227	21.879
39.528	43.686	30.227	21.879
40.707	42.874	30.316	21.879
41.853	43.531	30.227	21.879
43.031	43.871	30.227	21.879
43.686	43.686	30.227	21.879
44.117	42.653	30.227	21.879
37.492	43.438	30.316	21.42
37.851	41.103	30.182	20.752
37.528	41.594	29.64	20.144
38.348	42.143	29.273	19.603
36.208	42.748	29.088	19.132
36.947	43.406	30.227	18.739
37.564	41.235	30.227	19.687
38.242	41.398	30.316	19.476
35.568	41.626	30.583	20.592
36.506	41.917	31.022	20.592
34.212	42.271	30.891	19.476
35.186	38.383	31.626	18.201
36.096	38.698	30.316	17.17
32.386	39.081	31.411	16.279
33.088	39.528	30.583	15.064
33.855	40.607	30.182	10.376
34.683	41.235	31.022	12.141
32.759	41.398	30.891	10.996
33.291	41.626	31.626	13.861
33.895	41.917	31.626	12.675
35.148	42.271	32.386	14.389
36.059	42.684	31.626	16.126
35.909	39.528	32.386	15.009
35.492	39.766	32.386	16.731
34.683	41.136	31.754	18.427
35.492	39.766	31.626	17.267
35.909	39.732	30.891	19.002
36.059	39.528	31.022	20.752
35.416	39.081	31.583	19.603
34.566	38.698	30.583	21.303
35.301	38.383	31.411	23.201
33.895	39.081	32.427	21.992
34.331	38.977	31.411	24.043
34.839	38.242	33.291	24.989
35.148	38.977	33.855	25.546
34.877	39.732	32.883	25.643
35.148	40.139	31.923	26.028
35.301	39.219	32.883	24.989
34.683	38.348	33.855	25.285
33.895	39.732	32.427	25.643
33.291	39.219	33.291	24.856
32.759	39.732	31.583	25.351
33.088	38.242	32.386	25.9
32.386	38.977	33.088	25.9
32.427	39.766	31.923	25.9
32.883	39.081	32.427	25.383
31.923	39.081	33.088	26.059
33.735	39.528	33.088	25.643
32.635	39.081	32.386	26.059
33.735	39.766	31.626	26.532
38.383	39.766	31.626	26.249
37.203	39.732	30.891	26.501
36.059	40.139	31.923	26.873
34.955	40.607	31.022	26.501
33.895	37.528	31.583	27.149
40.707	38.348	31.411	26.873
39.596	39.219	31.411	26.532
38.383	40.139	32.883	27.271
42.874	39.732	31.583	27.301
41.853	36.947	33.291	27.149
40.707	37.564	36.764	26.873
41.917	38.242	36.059	27.149
41.626	37.093	34.877	27.301
41.103	37.492	33.735	27.513
40.674	37.958	36.059	27.782
40.037	37.958	36.096	26.873
39.081	38.135	34.683	27.271
38.242	38.383	36.059	27.722
36.764	39.081	34.212	28.226
36.764	39.459	32.635	28.108
36.059	39.459	33.895	27.782
36.096	39.459	31.411	27.513
35.568	39.494	32.552	28.576
35.186	39.081	31.583	28.43
33.895	39.528	31.923	28.343
33.735	39.494	32.427	28.314
32.552	37.958	32.635	28.314
32.552	38.488	32.883	28.314
32.552	39.081	32.427	28.314
32.552	38.698	31.923	28.343
31.411	38.383	31.583	28.43
31.195	36.059	31.022	28.343
30.227	36.764	30.583	27.301
29.411	37.528	30.316	27.149
27.95	38.348	30.227	28.108
27.364	39.081	30.316	27.633
26.966	36.947	30.227	27.057
26.765	36.395	30.316	26.532
26.765	36.947	30.227	26.059
26.765	37.492	30.316	25.643
26.765	37.958	30.227	25.285
26.765	36.764	31.022	24.989
26.765	37.093	30.583	24.756
26.511	37.492	30.316	25.868
25.735	36.764	30.227	25.643
25.097	37.528	30.316	25.285
24.662	38.135	30.182	24.722
24.275	36.395	29.64	23.939
23.712	36.947	29.273	23.201
23.368	37.564	29.088	23.626
23.252	36.32	29.088	23.022
23.368	36.506	29.088	22.476
23.252	36.764	29.088	21.992
23.252	37.093	29.088	21.574
23.252	37.492	29.088	22.142
23.252	37.528	28.761	21.42
23.368	35.148	28.287	20.752
23.712	35.492	27.999	21.303
24.275	35.909	27.902	20.792
25.043	36.395	27.902	20.349
25.735	36.947	29.088	19.979
25.043	37.564	29.088	19.603
25.996	36.947	29.088	20.144
25.097	35.492	29.088	20.632
26.765	35.909	29.088	20.349
25.682	36.395	30.227	19.979
27.902	34.566	30.227	19.979
26.765	34.683	30.227	20.144
28.714	34.877	31.022	19.603
27.902	35.148	31.411	20.144
29.088	35.492	31.022	19.603
29.273	35.909	30.583	20.144
27.364	36.208	30.316	19.979
28.287	36.32	30.227	20.144
29.134	36.506	30.227	20.752
27.902	36.764	30.182	20.349
26.765	35.568	29.64	20.792
27.902	36.171	29.273	20.144
26.966	36.171	30.316	20.752
25.682	36.171	31.411	19.979
26.966	36.171	31.411	20.349
25.577	25.996	32.552	20.792
25.577	26.966	32.552	20.144
24.662	27.999	32.635	20.752
25.682	29.088	33.895	21.42
25.097	30.227	34.212	22.142
24.662	31.411	35.568	21.992
25.682	32.635	36.059	21.574
25.097	33.895	36.059	21.225
25.043	34.683	35.301	22.217
25.735	25.735	34.683	21.992
25.524	26.511	34.212	22.217
25.996	26.562	33.895	22.476
25.735	27.116	34.955	22.217
26.511	27.561	34.683	21.879
26.511	28.382	34.212	21.303
26.562	29.777	33.895	20.792
26.765	29.64	34.955	20.349
25.996	37.815	34.877	21.225
25.577	37.815	34.877	20.951
25.043	37.815	34.877	20.752
24.442	37.815	34.877	21.225
25.097	37.528	34.955	21.303
22.841	36.764	35.186	20.792
23.712	36.059	35.568	20.349
24.662	35.416	36.096	19.979
23.252	34.839	36.059	20.951
23.368	34.331	36.059	20.752
22.841	33.895	36.059	20.632
23.712	33.291	36.208	20.632
23.54	32.427	36.506	20.752
24.275	31.626	36.208	20.951
24.442	30.891	36.059	20.951
25.043	30.227	36.059	20.349
24.662	29.64	36.059	20.792
25.097	29.134	37.275	20.144
24.275	28.714	36.059	20.752
25.097	38.698	37.275	21.303
24.442	38.383	37.203	21.879
25.043	37.958	37.203	21.992
24.662	37.492	36.208	21.879
25.15	37.093	37.275	22.476
24.275	35.186	36.506	21.879
24.442	36.208	36.059	22.476
22.363	37.275	36.947	21.574
23.712	38.383	35.186	21.992
20.926	39.081	36.208	22.476
22.12	39.732	33.855	21.879
19.798	39.081	34.683	22.476
20.926	38.488	35.568	21.879
19.174	37.958	34.566	22.476
18.746	37.492	33.895	23.022
18.601	34.683	35.186	22.476
18.746	35.568	33.735	23.022
19.174	34.566	33.735	23.626
19.866	35.301	31.583	23.201
20.069	33.895	32.883	23.939
19.798	34.331	33.895	24.043
25.043	34.839	29.088	23.661
24.442	35.416	30.227	24.18
23.939	34.877	31.411	23.626
23.252	35.148	29.088	24.18
22.12	36.208	29.088	24.283
21.055	36.32	29.273	23.626
19.798	37.093	28.287	24.18
25.577	37.492	29.64	23.626
26.765	37.815	27.999	23.022
27.215	37.815	27.902	22.476
24.442	37.815	26.765	23.201
22.12	37.815	27.902	22.805
22.841	37.093	26.966	23.731
23.712	36.764	27.364	23.485
24.662	36.506	27.95	23.201
25.682	36.32	27.364	23.661
22.9	36.506	28.287	23.731
23.54	36.764	27.95	23.485
23.939	37.093	28.287	24.043
23.368	37.492	27.364	24.419
24.662	37.958	28.761	24.419
23.252	38.488	26.966	24.043
21.437	39.081	25.577	24.043
22.363	39.459	26.765	24.419
23.368	39.459	23.712	24.043
21.055	38.977	24.662	23.661
20.601	38.242	25.682	24.043
20.069	37.564	23.252	24.043
19.798	36.947	24.275	23.485
18.601	36.395	22.12	23.731
19.798	35.909	23.252	24.043
18.746	37.851	20.926	23.201
18.746	37.958	22.12	23.661
18.601	38.488	21.055	24.18
18.601	37.958	20.601	24.043
18.746	37.492	21.437	23.626
18.601	37.093	21.374	23.022
18.746	36.764	22.058	22.476
18.746	38.977	21.437	23.201
18.601	38.242	22.363	22.805
18.746	37.564	22.058	22.476
19.174	40.607	22.363	23.485
19.798	40.037	22.9	23.201
19.798	39.528	22.841	22.805
21.374	39.081	22.841	23.201
20.601	38.698	22.9	23.022
19.798	38.348	23.54	22.476
21.936	40.44	22.841	22.805
21.055	39.732	22.058	22.805
22.12	40.607	23.54	22.476
21.374	39.766	22.9	23.022
22.12	40.607	24.275	23.308
28.761	40.037	23.712	23.022
27.95	40.607	22.841	23.626
26.966	40.037	23.54	24.043
25.996	39.528	23.712	24.419
28.382	39.732	22.841	23.661
26.511	39.766	22.9	24.043
25.735	40.607	22.841	24.419
25.043	40.607	22.058	24.756
26.511	39.766	22.363	24.18
25.996	38.977	22.12	23.661
25.524	39.081	23.368	23.201
24.717	39.732	22.12	24.043
26.765	40.44	24.442	23.731
26.511	38.977	23.712	22.805
26.358	39.766	24.662	23.201
26.306	38.383	25.097	22.476
26.306	39.528	25.577	23.022
23.018	36.208	25.043	23.626
27.116	37.492	24.275	23.022
26.765	38.523	23.712	23.626
26.511	32.635	23.368	23.201
26.358	33.735	24.442	23.939
26.358	34.877	25.577	23.731
26.511	36.059	25.577	23.201
26.765	30.182	25.682	22.476
27.116	31.022	25.996	23.022
27.561	31.923	25.682	23.626
27.95	32.883	25.996	23.201
27.95	30.316	26.511	23.939
27.561	30.583	27.215	23.731
27.116	30.182	26.511	23.626
26.765	31.022	25.996	23.201
26.511	30.891	25.682	23.939
26.358	31.754	25.577	24.722
21.374	32.635	25.577	24.588
27.95	32.883	25.577	25.351
27.95	32.427	25.577	24.756
28.714	32.386	26.765	25.383
29.134	32.427	26.966	24.989
29.64	31.923	27.364	24.722
13.558	32.883	27.364	25.546
15.158	32.427	26.966	25.481
16.767	31.583	26.765	26.407
18.382	32.883	26.765	25.9
19.244	32.635	26.966	26.501
26.765	32.883	27.364	27.149
27.116	32.386	26.966	26.78
27.561	32.427	26.765	27.543
28.095	32.427	27.999	27.149
28.714	32.883	26.765	27.842
29.411	32.635	28.287	27.543
29.777	32.883	28.761	28.343
30.003	33.735	29.411	29.178
30.715	32.552	28.761	29.121
30.316	32.427	28.287	28.778
30.003	33.291	29.088	29.376
29.777	33.088	27.999	29.934
12.521	33.895	29.088	29.376
30.715	33.855	29.088	30.017
30.891	34.212	29.088	29.629
30.227	33.291	29.088	30.374
30.891	33.895	29.088	31.155
30.182	33.088	29.088	30.995
29.411	32.386	29.088	31.864
28.714	31.626	29.088	32.761
29.64	31.923	29.088	32.761
29.64	31.022	29.088	33.56
30.227	31.583	30.227	33.213
30.003	32.552	29.088	33.977
29.64	31.411	30.227	33.387
30.182	32.635	30.316	34.002
30.227	32.883	30.583	34.653
30.227	34.683	31.022	34.269
29.64	33.291	30.891	35.01
29.134	34.877	30.182	34.196
28.714	36.208	29.64	34.653
28.382	34.955	29.273	35.151
29.777	37.851	29.088	34.533
29.64	36.506	29.088	35.01
31.626	38.348	29.088	34.196
31.923	38.383	27.902	34.653
31.411	38.523	29.088	33.977
30.227	38.803	27.902	34.533
29.088	39.219	27.999	35.128
27.999	38.803	28.287	34.533
26.966	38.348	28.761	35.01
25.996	39.219	29.088	35.41
31.239	39.596	28.761	35.851
31.239	38.523	28.287	36.333
31.239	38.977	27.999	36.265
31.239	39.732	27.902	36.265
31.282	40.037	27.999	36.265
31.411	40.607	28.287	35.689
31.626	40.674	27.999	35.151
31.923	41.103	26.765	35.851
32.302	40.139	26.765	35.339
32.759	41.103	25.682	34.653
32.883	38.977	25.577	34.002
32.883	39.766	24.442	33.387
32.924	40.607	24.662	33.977
33.047	38.488	25.097	33.387
26.511	39.081	24.275	33.977
25.735	39.732	24.662	33.387
25.043	38.488	25.097	32.812
25.996	39.081	25.577	32.252
25.097	39.528	24.442	32.812
25.577	39.528	24.662	32.277
24.442	39.528	25.097	31.786
24.662	40.607	25.735	32.558
25.097	39.596	25.043	32.175
24.275	32.635	24.275	31.838
23.54	33.735	25.043	32.812
24.442	34.877	24.275	32.584
25.524	36.059	23.712	32.405
25.15	37.275	23.368	32.277
25.524	38.523	23.252	33.412
24.442	39.8	24.442	33.088
23.54	32.883	24.442	32.812
24.275	32.427	24.442	32.584
25.097	33.291	24.662	32.405
24.662	32.386	25.996	32.277
25.682	33.088	26.511	32.175
25.996	32.759	27.215	31.838
26.511	33.291	27.902	31.551
25.996	33.895	27.902	31.314
26.966	34.839	27.999	30.941
26.765	35.568	28.714	30.591
25.996	36.096	29.64	30.292
26.562	35.492	30.182	30.045
27.215	34.839	30.227	29.851
27.95	34.331	30.227	29.712
28.761	33.895	30.316	29.629
29.64	33.855	29.088	29.601
28.761	33.088	30.316	29.601
27.95	34.212	28.761	29.601
27.215	33.291	28.287	29.601
26.562	33.855	27.999	29.601
25.15	33.291	26.765	29.601
25.524	32.883	27.902	29.601
25.996	33.735	26.765	29.601
26.562	32.635	26.765	29.601
26.765	38.523	26.765	29.601
25.577	37.275	26.765	29.601
24.442	36.059	26.765	29.376
23.368	34.877	26.765	28.778
27.561	33.735	26.765	28.226
27.116	38.383	26.966	27.722
26.765	38.383	27.364	27.271
26.511	39.596	27.95	26.873
26.358	38.383	27.364	26.532
26.358	41.103	27.902	27.271
26.511	39.8	27.902	26.873
23.712	41.594	27.999	26.532
22.841	41.103	28.287	26.249
22.058	41.917	28.761	27.027
21.374	41.235	28.287	27.027
27.95	40.607	27.999	27.027
27.95	42.874	27.902	27.027
22.363	42.014	27.95	27.027
21.936	41.202	26.765	27.027
23.252	44.422	27.364	27.027
23.077	43.406	26.765	27.027
24.662	42.43	26.765	27.027
24.662	46.503	26.966	27.027
24.662	45.356	27.364	27.027
24.662	44.239	27.95	27.027
24.717	48.884	27.902	27.027
24.442	47.793	27.999	27.027
23.252	46.561	27.902	27.027
22.12	51.391	27.999	27.027
21.055	50.649	27.902	27.027
20.069	49.706	27.999	27.027
19.174	48.801	27.902	27.027
19.866	51.074	27.999	27.027
20.797	50.649	27.902	27.027
20.337	50.193	27.999	26.532
21.625	52.226	27.364	26.059
22.363	51.47	27.902	25.643
23.077	50.649	27.902	25.285
22.841	49.706	27.215	24.856
21.374	53.756	26.511	24.419
22.058	53.124	25.996	24.989
23.54	52.535	25.682	24.756
22.9	51.992	24.442	24.588
23.54	51.496	25.577	24.486
23.54	51.496	24.662	24.453
23.252	51.992	25.097	24.453
23.077	52.535	25.577	24.453
24.275	54.654	25.577	24.453
24.275	54.431	25.682	24.419
23.54	53.681	25.097	24.043
22.9	52.945	25.996	23.731
22.363	47.424	25.735	23.485
21.936	48.356	26.562	23.308
23.252	49.324	26.966	23.201
22.363	50.328	26.765	22.805
22.9	51.365	26.765	22.476
23.54	51.992	26.511	22.217
24.275	52.535	25.735	21.992
24.662	54.281	25.996	22.805
24.662	54.356	25.097	22.476
24.717	54.48	25.682	22.217
24.88	54.654	25.577	22.03
25.15	54.876	26.966	21.917
25.524	55.146	25.682	21.574
24.442	54.455	27.902	21.225
25.043	47.934	26.765	20.951
25.735	47.081	27.902	20.752
26.511	47.793	27.902	20.144
27.215	48.551	27.902	20.592
27.95	45.146	27.902	20.349
27.95	45.859	29.273	19.979
27.215	46.299	27.999	19.603
26.562	46.793	31.022	19.132
25.996	47.339	29.64	18.739
25.524	47.934	31.626	19.305
25.15	44.117	32.386	19.305
24.88	44.876	32.552	19.132
26.358	45.682	33.291	18.739
26.306	44.906	32.552	18.427
25.735	44.725	32.635	18.201
25.043	45.236	32.635	18.018
24.442	45.8	32.552	16.78
23.939	45.475	31.583	12.141
23.54	45.859	32.635	13.861
23.252	46.329	31.923	12.675
24.717	46.764	33.291	15.919
24.662	46.299	33.735	14.674
24.662	45.236	34.955	18.201
24.662	44.27	35.186	16.928
24.662	43.157	36.506	19.348
24.662	44.239	36.947	20.592
24.662	44.27	37.492	21.879
24.662	43.686	37.851	23.166
24.717	43.157	38.348	24.453
24.88	41.496	38.803	24.453
23.54	42.43	39.219	24.453
23.939	43.406	38.523	24.453
22.9	41.917	37.275	24.453
23.54	38.348	36.764	24.453
24.275	39.219	35.301	24.453
23.712	40.139	34.683	24.453
24.662	41.103	33.291	24.453
25.682	42.11	32.883	24.453
25.577	38.977	31.583	24.18
26.765	38.523	4.65	23.661
27.116	39.596	4.932	23.201
27.902	38.803	5.199	22.805
28.143	37.528	5.928	22.476
27.999	38.348	6.976	22.217
27.561	39.219	7.353	22.03
28.095	36.506	8.221	23.166
28.714	37.492	8.221	23.166
28.714	38.242	8.221	23.166
28.095	34.566	8.221	23.166
27.561	35.301	9.587	22.805
27.116	36.096	10.528	22.476
26.765	36.947	11.626	22.217
26.511	34.955	12.521	22.03
26.358	35.186	13.255	21.917
27.95	35.568	14.143	21.879
27.95	32.635	15.158	21.879
27.215	33.895	16.276	21.879
26.562	34.955	18.601	21.879
25.996	36.059	19.798	21.879
25.524	31.411	21.936	21.879
25.15	32.552	23.368	21.879
24.88	29.273	24.275	21.879
26.358	30.316	24.442	21.879
26.306	31.411	24.442	21.879
26.306	27.902	24.442	21.879
26.306	29.088	24.662	21.879
26.306	25.682	25.097	21.879
26.306	26.765	25.735	21.917
26.306	27.902	26.562	22.03
26.306	25.996	27.364	22.217
26.306	26.511	27.95	22.476
26.306	26.562	28.714	21.574
26.306	27.215	29.088	21.992
25.735	26.966	29.088	22.476
25.043	27.561	29.088	22.805
24.275	26.511	29.273	23.201
23.54	27.364	29.088	23.661
22.9	27.215	29.088	24.18
25.524	25.097	27.999	24.453
25.996	25.996	29.64	24.453
26.562	26.966	28.287	24.486
27.215	27.561	30.182	24.588
27.215	28.095	30.891	24.756
26.562	25.577	31.754	23.731
25.996	24.662	32.635	24.043
25.524	25.682	34.212	24.419
25.15	25.097	32.883	24.856
23.939	23.368	34.683	25.351
2.325	24.662	34.955	25.9
23.939	25.735	35.568	26.501
24.662	22.12	35.186	27.027
24.662	23.252	35.186	27.027
24.662	22.12	36.059	27.027
24.662	21.374	36.059	27.027
24.662	19.174	36.059	27.027
24.662	20.601	35.568	27.027
24.662	18.746	36.059	27.027
3.288	18.601	36.059	27.027
22.9	18.746	36.208	27.027
23.54	19.174	35.186	27.027
25.043	19.866	35.568	27.027
24.88	19.866	35.301	27.027
24.717	19.174	34.683	27.027
24.717	18.746	35.568	27.027
24.88	18.601	35.186	27.027
25.15	18.746	35.186	27.027
30.715	19.174	35.568	27.027
31.195	19.244	34.683	27.027
31.195	19.798	33.855	26.873
30.715	19.866	34.566	26.532
30.316	20.337	33.855	26.249
30.003	20.797	34.212	26.028
29.777	20.069	33.291	25.868
29.64	21.055	33.855	26.532
29.594	20.926	34.212	26.059
4.932	19.244	33.895	25.643
22.841	19.866	32.635	25.285
23.939	20.601	32.552	25.868
24.442	19.798	32.427	26.028
31.195	20.002	31.754	24.989
30.715	20.337	30.891	25.285
30.316	20.797	30.182	25.643
30.003	18.601	29.64	26.059
29.64	17.477	29.273	25.9
29.777	15.158	28.714	25.351
30.003	14.143	27.364	24.856
6.577	11.856	26.966	24.419
23.54	11.029	25.682	25.285
24.275	10.398	25.577	24.989
31.754	9.587	24.442	24.756
31.626	8.221	24.662	24.419
30.891	6.976	23.368	25.285
30.227	5.928	23.252	24.989
28.714	5.199	23.368	24.756
29.134	4.932	22.363	24.588
29.64	42.748	22.841	24.486
30.227	42.748	23.252	24.453
29.64	42.748	22.12	24.453
29.134	39.081	22.363	24.486
28.714	39.528	22.841	24.588
28.382	40.037	23.252	24.588
25.15	40.607	23.368	23.626
24.88	41.103	22.363	23.201
24.717	43.251	22.841	22.142
24.662	43.031	22.841	21.108
24.662	42.874	22.363	20.103
24.662	42.779	22.058	19.132
24.662	42.779	21.437	19.132
24.662	42.874	21.055	18.201
24.662	43.031	20.926	18.291
24.662	43.251	22.12	17.315
24.662	39.459	22.12	17.315
24.662	39.494	23.252	16.481
24.662	39.596	23.368	16.78
8.221	39.766	23.712	16.126
23.54	40.004	24.275	16.731
24.275	40.307	24.662	17.505
31.411	43.157	25.097	17.17
31.626	43.686	25.735	17.926
31.923	43.686	25.996	17.926
31.626	43.157	25.735	17.879
31.411	42.684	25.996	17.17
29.777	42.271	26.765	16.279
29.64	41.917	25.682	16.731
29.594	41.917	27.215	16.126
29.594	42.271	26.765	16.78
29.594	42.684	27.215	16.481
29.594	39.766	27.902	17.315
29.594	39.596	25.682	17.315
29.594	39.494	26.765	18.201
29.594	41.594	27.902	19.132
[truncated: 24,762 more rows]

## Sheet: Fig. 3B
Steady state	Recovery
2.08333	45.3125
5.88235	41.6667
3.50877	45.5882
3.84615	32.6087
3.33333	56.9892
15.6863	8.57143
4.25532	29.9065
0	23.0769
3.94737	27.6923
3.52941	10.7692
3.15789	30.6667
7.27273	40.7895
4.65116	15.7895
2.5	49.3827
2.12766	42.1053
15.6863	52.3809
7.69231	48.6111
3.14961	22.5806
16.3265	41.5094
28.5714	16.9491
12.766	33.3333
5.88235	47.541
2.27273	23.0769
1.31579	46.9697
6.52174	32.8125
4.22535	18.8119
13.3333	1.26582
3.53982	32.2034
9.52381	11.1111
6.09756	4
0	0
11.4286	13.6691
	28.169
	15.7895
	31.3954
	28
	2.89855
	3.0303
	0
	29.7297
	6
	13.7255
	50
	43.75
	21.5686
	46.6667
	46

## Sheet: Fig. 3D
Steady state	Recovery
1.88679	16.3265
0	0
0	12.2807
0	15.2174
5.88235	12.1951
0	4
11.5385	14.5833
10.9091	20.5882
11.5385	6.38298
7.14286	9.44882
4.3956	0
3.0303	8.47458
3.19149	8.7
11.1111	4.6
4	15.8
9.67742	5.3
3.22581	0
6.25	15
7.14286	1.7
4.7619	0
16.2162	0.7
16.9811	3.7
15.2174	6
3.84615	11.1
4.3	0.8
10.5
14.9
0.9
7.2
4.7
5.8
15.6
1.4
10.6
21.2
4.7
1.1

## Sheet: Fig. 3F
STEADY STATE	RECOVERY
3.19149	0
3.52941	1.47059
1.96078	8.92857
1.6129	7.35294
5.82524	2.89855
2.24719	2.73973
0.840336	6.49351
8.80503	10
2.46914	4.7619
4.44444	0.869565
4.7619	0
4.25532	3.06122
3.33333	1.47059
2.12766	5.26316
0	1.11111
0	6.74157
7.46269	8.69565
8.16327	10.8108
0.961538	10.7692
1.21951	20
3.44828	21.5054
2.73973	7.22892
2	19.0909
3.27869	26.9663
0.943396	21.2121
5.06329	13.0841
26.3736	1.06383
7.44681	2
11.1111	4.46429
7.69231
15
4.16667
1.5873

## Sheet: Fig. 3H
STEADY STATE	RECOVERY
1.03093	29.2398
1.28205	47.8261
9.09091	52.0833
8.43374	49.3827
4.72973	43.4211
20.5	41.2088
1	59.1837
2.3	19.8198
0	47.6191
2.2	32.7381
1.9	17.5732
0	23.3
0.4	16.5
0	24.3
0.6	18.8
0	19.7
0	16.1
0.8	23.6
0.3	23.3
0
0.8

## Sheet: Fig. 5B
STEADY STATE	RECOVERY
2.43902	29.5082
1.51515	29.8508
0	30.6667
0	46.2687
10.1695	30
4.25532	22.3881
0	26.1905
3.94737	7.93651
3.52941	27.6923
3.15789	10.7692
7.27273	30.6667
4.65116	40.7895
2.5	15.7895
2.12766	49.3827
9.67742	42.1053
9.90099	52.3809
0	48.6111
9.52381	22.5806
8.19672	41.5094
0	16.9491
13.8461	33.3333
8.16327	47.541
12	39.8438
	37.8378
	61.6071
	41.7722
	7.79221

## Sheet: Fig. 5D
CRISPR62				CRISPR62
Steady state	Recovery			SEC62	SEC62LIR
1.20482	5.1948			31.4	2.8
5.76923	5.55556			16.9	0.8
0	1.96078			32	3.7
1.63934	3.92157			44.8	0
10	6.97674			48.5	5.3
8	0.632911			28.2	0
0	1.41844			40	5.3
18.8119	1.78571			32.5	4.3
1.26582	10			28.9	1.9
11.1111	12.963			33.3	3.4
4	1.23457			41.6	3.5
0	1.6129			26.2	7.6
13.6691	0			32.8	9
15.7895	3.27869			30	2.3
2.89855	1.36054			49	2.3
3.0303	2.66667			41.8	0.9
0	3.63636			25.6	5
6	0			37.3	1.7
13.7255	14.2857			54.8	12.6
21.5686	6.60377			12.5	6.6
	6.74157			17.6	4.1
	7.40741			22.8	5.3
	6.38298			62.3	1
	4.54545			55.9	12.1
	0			49.3	6.1
	20.6897			49.1	10.1
	17.5439			21.3	2.9
				42.8
				44.6
				43.9
				36
				38.7
				38.6
				27
				27.4
				36
				36.5
				55.8
				17.6
				37.5
				50
				42.2
				14.1
				36.4

## Sheet: Fig. 10C
SEC62			NESPRIN3
RECOVERY			RECOVERY
siSCR	siTMX4		siSCR	siTMX4
51.4	54.9		15.2	6.8
51.5	74.4		29	8.3
36.8	59.6		17.5	7.5
54.7	68.2		16.6	11.4
40.6	54.2		7.4	2.5
59	63.8		41.8	26.7
62.6	33.3		11.4	36
61	41.5		5.7	3.6
32.6	51.3		40	21.8
41.1	32.8		30.4	1.6
60.8	38.2		47.4	8
33.3	50.8		30.4	7.7
43.9	44.4		24.8	10.2
52.8	27.1		22.7	2.2
76.7	44.2		21.5	1.9
58.5	56.6		6	1.1
35.6	40.8		8.7	2
48.1	52.5		47.1	3.2
36.2	34.6		4.9	2.6
70.3	46.3		45.9	2.1
50	46.8		9.5	9.2
44.6	45.2		17.6	1.5
46.3	72.6		59.4	10.1
57.3	73.9		30.3	63.1
57.6	53		51.9	6.9
44.9	48.9		12	2.2
50	53.9		9.9	46
21.4	66.7		21.7	37.7
45.1	76.6		35.8	8.3
55.6	57.6		24.1	0
70.6	65.5		22.7	3.6
47.4	79.2		44.8	12
69	78.6		25	15.4
63.5	54.5		43.5	13
	43.3			22.2
	64			10.7
	66			10.2
	68.8			0
	46.5			1.5
	55.2			4.6
	32.1			4.7
	60.9			6.8
	52.7			2.4
	38.5			2.4
	56.9			4.5

## Sheet: Fig. S1D
steady state x	steady state y	stress x	stress y	recovery x	recovery y
50.0963	0.00975464	50.1419	0.0139967	50.2149	0.0168809
50.3102	0.00955259	50.4852	0.0134127	50.567	0.0166646
50.5241	0.00908537	50.8284	0.0130624	50.9191	0.0169986
50.7379	0.00880458	51.1717	0.0123925	51.2712	0.0166363
50.9518	0.00873225	51.515	0.0123729	51.6233	0.0163061
51.1657	0.00874306	51.8582	0.0125187	51.9754	0.0161163
51.3795	0.00829291	52.2015	0.0119629	52.3275	0.0160629
51.5934	0.0081188	52.5448	0.0119551	52.6796	0.0160553
51.8072	0.00759498	52.888	0.0115887	53.0317	0.0155851
52.0211	0.00762788	53.2313	0.011885	53.3839	0.0152666
52.235	0.00756513	53.5746	0.011623	53.736	0.0147892
52.4488	0.00761546	53.9178	0.0115482	54.0881	0.0152724
52.6627	0.00738342	54.2611	0.0117113	54.4402	0.0151211
52.8766	0.00734877	54.6044	0.01172	54.7923	0.0149343
53.0904	0.0066695	54.9476	0.0121297	55.1444	0.0151418
53.3043	0.00551258	55.2909	0.0121879	55.4965	0.014912
53.5181	0.00513123	55.6342	0.0118451	55.8486	0.0147411
53.732	0.00429427	55.9774	0.0110065	56.2007	0.0145866
53.9459	0.00381409	56.3207	0.010765	56.5528	0.0146324
54.1597	0.00389974	56.6639	0.0104242	56.9049	0.0147584
54.3736	0.00394327	57.0072	0.0100954	57.257	0.0142412
54.5875	0.00370005	57.3505	0.0098787	57.6091	0.0144116
54.8013	0.00338015	57.6937	0.00966772	57.9612	0.0145039
55.0152	0.0036099	58.037	0.00917793	58.3133	0.0148841
55.229	0.00332073	58.3803	0.00927438	58.6654	0.0147392
55.4429	0.00356393	58.7235	0.00902304	59.0175	0.0141949
55.6568	0.0030493	59.0668	0.00827746	59.3696	0.0146427
55.8706	0.00287867	59.4101	0.00816789	59.7217	0.0146106
56.0845	0.00288047	59.7533	0.00776072	60.0738	0.0141344
56.2984	0.00275167	60.0966	0.00722477	60.4259	0.0136654
56.5122	0.00304587	60.4399	0.00679257	60.778	0.0137887
56.7261	0.00293661	60.7831	0.00694167	61.1301	0.0133742
56.94	0.00294066	61.1264	0.00639289	61.4822	0.012949
57.1538	0.00290588	61.4697	0.00579939	61.8343	0.0129835
57.3677	0.00283019	61.8129	0.00534091	62.1864	0.0132598
57.5815	0.00272797	62.1562	0.0051544	62.5385	0.0131757
57.7954	0.00248604	62.4994	0.00512316	62.8906	0.0131283
58.0093	0.00253063	62.8427	0.00547486	63.2427	0.0129338
58.2231	0.00291356	63.186	0.00543128	63.5948	0.0126642
58.437	0.00259241	63.5292	0.00555972	63.9469	0.0129287
58.6509	0.00253612	63.8725	0.00595406	64.299	0.0134999
58.8647	0.00260623	64.2158	0.00540197	64.6511	0.0137034
59.0786	0.00268488	64.559	0.0051579	65.0032	0.01315
59.2924	0.00259049	64.9023	0.00505505	65.3553	0.013193
59.5063	0.002641	65.2456	0.00464361	65.7074	0.0125197
59.7202	0.00257101	65.5888	0.00462772	66.0595	0.0122618
59.934	0.00263221	65.9321	0.00470361	66.4116	0.012085
60.1479	0.00241973	66.2754	0.00444069	66.7637	0.0121784
60.3618	0.00258775	66.6186	0.0044424	67.1158	0.0116175
60.5756	0.0025265	66.9619	0.00421833	67.4679	0.0114469
60.7895	0.00257039	67.3052	0.00399318	67.82	0.0109138
61.0033	0.00241324	67.6484	0.00413008	68.1721	0.010245
61.2172	0.00237789	67.9917	0.00399997	68.5242	0.0097044
61.4311	0.00211553	68.335	0.00414	68.8763	0.00912273
61.6449	0.00241992	68.6782	0.00366797	69.2284	0.00898397
61.8588	0.00255496	69.0215	0.00369992	69.5805	0.00880966
62.0727	0.00264668	69.3647	0.00419211	69.9327	0.00869141
62.2865	0.00269814	69.708	0.00382799	70.2848	0.00893125
62.5004	0.00282596	70.0513	0.00332137	70.6369	0.00829465
62.7143	0.00272342	70.3945	0.00315011	70.989	0.00791374
62.9281	0.00284942	70.7378	0.00324886	71.3411	0.00775893
63.142	0.00294718	71.0811	0.00324134	71.6932	0.00754686
63.3558	0.00353492	71.4243	0.00330248	72.0453	0.00744398
63.5697	0.00389191	71.7676	0.00300571	72.3974	0.00753643
63.7836	0.00379432	72.1109	0.00333649	72.7495	0.00704547
63.9974	0.00362307	72.4541	0.0032116	73.1016	0.00703653
64.2113	0.00372873	72.7974	0.00328063	73.4537	0.00691283
64.4252	0.00355862	73.1407	0.00308128	73.8058	0.00699762
64.639	0.0034138	73.4839	0.00327494	74.1579	0.0070667
64.8529	0.003219	73.8272	0.00298574	74.51	0.00679032
65.0667	0.00349368	74.1705	0.00283909	74.8621	0.00670015
65.2806	0.00390912	74.5137	0.0030155	75.2142	0.00634009
65.4945	0.00454248	74.857	0.00270554	75.5663	0.0062464
65.7083	0.00398991	75.2003	0.00283455	75.9184	0.00665759
65.9222	0.00389574	75.5435	0.00262556	76.2705	0.00667009
66.1361	0.00315193	75.8868	0.00240653	76.6226	0.00650179
66.3499	0.00361078	76.23	0.00251394	76.9747	0.00675693
66.5638	0.00352971	76.5733	0.00254056	77.3268	0.00668164
66.7776	0.00390855	76.9166	0.00237475	77.6789	0.00636802
66.9915	0.00417609	77.2598	0.00237672	78.031	0.00584895
67.2054	0.00417832	77.6031	0.00259396	78.3831	0.00522771
67.4192	0.00380127	77.9464	0.00259814	78.7352	0.00511891
67.6331	0.00375108	78.2896	0.00275737	79.0873	0.00482042
67.847	0.00360667	78.6329	0.0027843	79.4394	0.00471849
68.0608	0.00335171	78.9762	0.00285041	79.7915	0.00475508
68.2747	0.00331567	79.3194	0.0031488	80.1436	0.00455437
68.4886	0.00310437	79.6627	0.00285256	80.4957	0.00444766
68.7024	0.00340759	80.006	0.0026776	80.8478	0.00435114
68.9163	0.00358534	80.3492	0.00247411	81.1999	0.00429386
69.1301	0.00339662	80.6925	0.00247099	81.552	0.00426683
69.344	0.00362291	81.0358	0.00269415	81.9041	0.00403667
69.5579	0.00375468	81.379	0.00234609	82.2562	0.00409844
69.7717	0.00347402	81.7223	0.00202612	82.6083	0.0041175
69.9856	0.00304621	82.0655	0.00204503	82.9604	0.00378411
70.1995	0.0028702	82.4088	0.00195318	83.3125	0.00364494
70.4133	0.00258428	82.7521	0.00201907	83.6646	0.00364265
70.6272	0.00238357	83.0953	0.00176919	84.0167	0.00340342
70.841	0.00198794	83.4386	0.00175279	84.3688	0.00343318
71.0549	0.0020132	83.7819	0.00180806	84.7209	0.0032637
71.2688	0.0020758	84.1251	0.00185056	85.073	0.00316872
71.4826	0.00217708	84.4684	0.00184038	85.4251	0.00307153
71.6965	0.00227213	84.8117	0.00162106	85.7772	0.00288711
71.9104	0.00216371	85.1549	0.00161706	86.1293	0.00277288
72.1242	0.00204888	85.4982	0.00139053	86.4815	0.00266873
72.3381	0.00215617	85.8415	0.00128672	86.8336	0.00272535
72.5519	0.00190795	86.1847	0.00130505	87.1857	0.0024127
72.7658	0.00175018	86.528	0.00132202	87.5378	0.00227982
72.9797	0.00144181	86.8713	0.00129958	87.8899	0.00235345
73.1935	0.00140597	87.2145	0.00132216	88.242	0.00227173
73.4074	0.00121231	87.5578	0.00123421	88.5941	0.00213975
73.6213	0.00121226	87.9011	0.00119262	88.9462	0.00203851
73.8351	0.00140992	88.2443	0.00121095	89.2983	0.00201503
74.049	0.00134104	88.5876	0.00141076	89.6504	0.00208025
74.2629	0.00125266	88.9308	0.00116136
74.4767	0.00134411	89.2741	0.00109495
74.6906	0.00143226	89.6174	0.00103666
74.9044	0.0013598	89.9606	0.000937704
75.1183	0.00147275
75.3322	0.0015387
75.546	0.00145532
75.7599	0.00149239
75.9738	0.00142933
76.1876	0.00136778
76.4015	0.00146937
76.6153	0.00121985
76.8292	0.00116127
77.0431	0.00116976
77.2569	0.00134152
77.4708	0.00188907
77.6847	0.00198663
77.8985	0.00196226
78.1124	0.00179064
78.3262	0.00142758
78.5401	0.00126634
78.754	0.00124939
78.9678	0.000980918
79.1817	0.000933715
79.3956	0.000564604
79.6094	0.000436134
79.8233	0.000300886
80.0372	0.00030894
80.251	0.000323628
80.4649	0.000267178
80.6787	0.000211637
80.8926	0.000160411
81.1065	0.000159687
81.3203	0.000100764
81.5342	0.000116764
81.7481	0.000135983
81.9619	7.39342e-05
82.1758	7.91588e-05
82.3896	7.18495e-05
82.6035	0.000101277
82.8174	6.46088e-05
83.0312	3.71377e-05
83.2451	5.20935e-05
83.459	5.33309e-05
83.6728	6.74767e-05
83.8867	4.17495e-05
84.1005	5.79706e-05
84.3144	4.65248e-05
84.5283	5.7608e-05
84.7421	3.4141e-05
84.956	5.40323e-05
85.1699	3.17042e-05
85.3837	3.71404e-05
85.5976	5.55878e-05
85.8114	4.25717e-05
86.0253	5.09759e-05
86.2392	5.60542e-05
86.453	2.61107e-05
86.6669	4.39004e-05
86.8808	3.79912e-05
87.0946	2.5097e-05
87.3085	5.54854e-05
87.5224	3.30326e-05
87.7362	5.49119e-05
87.9501	5.18046e-05
88.1639	8.61471e-06
88.3778	4.7255e-05
88.5917	3.02739e-05
88.8055	3.84148e-05
89.0194	2.80461e-05
89.2333	3.79021e-05
89.4471	6.17828e-05
89.661	3.48843e-05
89.8748	2.82168e-05

## Sheet: Fig. 2SC
SUN2
Steady state	Recovery
3.3	1.3
1.2	2.1
0	0
0	1.3
0	2.4
0	2.1
1.1	0
0	2.1
1.9	2.7
1.4	1.1
0	0
0	0
0	1
0	2.2
0	3.5
0	0
	1.2
	0
	0
	0

[truncated: 3 more sheets: Fig. S3D, Fig. S5A, Fig. S5D]
